# Supplementary material for: Low-Energy X-Ray Intraoperative Radiation Therapy (Lex-IORT) for Resected Brain Metastases: A Single-Institution Experience
Source: Cancers (Basel). 2022 Dec 20;15(1):14. doi: 10.3390/cancers15010014 (PMC9817795; doi:10.3390/cancers15010014)
Supplement: Supplementary file 1 [file cancers-15-00014-s001.zip]

Archive with 1 entries (1 files):
- cancers-2070929-supplementary.pdf
